# Supplementary material for: Genome-wide association mapping of resistance against rice blast strains in South China and identification of a new Pik allele
Source: Rice (N Y). 2019 Jul 15;12:47. doi: 10.1186/s12284-019-0309-7 (PMC6629727; doi:10.1186/s12284-019-0309-7)
Supplement: Supplementary file 1 — Table S1. Primers used in this study. (XLSX 11 kb) [file 12284_2019_309_MOESM1_ESM.xlsx]

## Sheet: Sheet1
Table S1. Primers used in this study
Forward primer	Sequence	Reverse primer	Sequence	Use
Pik-2F1	GGCTGAAGCTTACCAGATATAC	Pik-2R1	CGGATCATTAGCATACTTGGA	sequencing Pik
Pik-2F2	CTTAGCCCTGTCAACTGATG	Pik-2R2	ACATGGGAGAGTATCAGATCG
Pik-2F3	GACTTGCTCGTCTACTTTGTTG	Pik-2R3	GGAAATTCTCAGCAGGTTCG
Pik-2F4	GATCTGCTTCATCCAGTCCTTC	Pik-2R4	AGTCAACGAGTCTGCGAATG
Pik-2F5	AGACGAAAGTAGAAGTGGAGG	Pik-2R5	GAGCAAGGTTAACAGTATAGCCA
Pik-1F1	GAGCAGTTACAATAGCAGGC	Pik-1R1	AACCTCGTCTCTTAGGTCAC
Pik-1F2	GGATCTCGATTCCTCACAAATAG	Pik-1R2	GCTTACTTAACACATAGCTGAGC
Pik-1F3	AGCCAAAGGTTACACAAGTGC	Pik-1R3	CAGCATGGTACAAACTGTTGC
Pik-1F4	GAGACTGGGCATAAAGGATC	Pik-1R4	CGCCAATGGTTGTAAGGATG
Pik-1F5	AACTGGAGAGGATAATTCATGC	Pik-1R5	CCTCACGCACATAATCTTGAG
Pik-1F6	GGAAGCTGAAGCATTTGGAG	Pik-1R6	GGAATTCTCCATAAGATTGAGGC
AvrPik-F	GTCAATATGCGTGTTACCAC	AvrPik-R	CAACCAAGCGTAAACCTCGTC	sequencing AvrPik
Pikx-1-cc-F(BamH1)	TTTGGGCCCTTCCTTTACTTGGCTGACCTCCAGAAAC	Pikx-1-cc-F(Sma1)	GGGGATCCATGGAGGCGGCTGCCATGGCCGT	constructing in pGADT7
AvrPik-F(EcoR1)	GGAATTCGAAACGGGCAACAAATATATAG	AvrPik-R(KpnI)	GGGGTACCTTAAAAGCCGGGCCTTTTTTTC	constructing in pGBKT7
Pikx-1-cc-F(Hind3)	CCCAAGCTTATGGAGGCGGCTGCCATG	Pikx-1-cc-R(EcoR1)	GGAATTCATGGAGGCGGCTGCCAT	constructing in pYBA1144
AvrPik-F(SmaI)	TCCCCCGGGGAAACGGGCAACAAATATATAG	AvrPik-R(KpnI)	GGGGTACCTTAAAAGCCGGGCCTTTTTTTC	constructing in pYBA1152
