# Supplementary material for: Genome-wide association mapping of resistance against rice blast strains in South China and identification of a new Pik allele
Source: Rice (N Y). 2019 Jul 15;12:47. doi: 10.1186/s12284-019-0309-7 (PMC6629727; doi:10.1186/s12284-019-0309-7)
Supplement: Supplementary file 2 — Table S2. Phenotype of 234 RDP1 varieties against Magnaporthe oryzae isolates. (XLS 61 kb) [file 12284_2019_309_MOESM2_ESM.xls]

## Sheet: Sheet1
Table S3 The regions associated with the blast resistance QTLs to three M. oryzae isolates
No. of locus	Chromosome	Position of Peak LOD SNP(MSU V7.0)	Significant Associated SNP	P-value	Resistant to Blast Strains	Reference
						Candidate gene		Known QTL or cloned R gene
QTL1	1	14132791	SNP-1.14131764.	1.95858e-05	110-2	LOC_Os01g24820	NB-ARC domain containing protein, expressed；
						LOC_Os01g24750	Ser/Thr protein phosphatase family protein, putative, expressed
						LOC_Os01g24880	zinc finger, C3HC4 type domain containing protein, expressed
QTL2	1	22791266	SNP-1.22790221	3.08e-05	193-1-1	LOC_Os01g40220	DEFL7 - Defensin and Defensin-like DEFL family
						LOC_Os01g40260	WRKY77, expressed
QTL3	1	23435433	SNP-1.23434388.	9.22577e-06	193-1-1	LOC_Os01g41530	OsFBL2 - F-box domain and LRR containing protein, expressed
						LOC_Os01g41630	serine/threonine protein phosphatase 2A 55 kDa regulatory subunit B, putative, expressed
						LOC_Os01g41730	serine/threonine-protein kinase, putative, expressed
QTL4	1	32801050	SNP-1.32800084.	4.32912e-05	110-2	LOC_Os01g56740	OsFBDUF7 - F-box and DUF domain containing protein, expressed
			SNP-1.32804110.	7.70005e-05		LOC_Os01g56750	OsFBDUF8 - F-box and DUF domain containing protein, expressed
						LOC_Os01g56860	WD domain, G-beta repeat domain containing protein, expressed
QTL5	1	42677091	SNP-1.42676046.	6.21e-05	193-1-1	LOC_Os01g73560	leucine rich repeat domain containing protein, putative, expressed
						LOC_Os01g73750	leucine rich repeat domain containing protein, putative, expressed
QTL6	2	4018729	SNP-2.4018725.	8.65199e-05	87-4	LOC_Os02g07550	DEFL1 - Defensin and Defensin-like DEFL family, expressed
						LOC_Os02g07600	DEF3 - Defensin and Defensin-like DEFL family, expressed
						LOC_Os02g07790	serine/threonine-protein kinase HT1, putative, expressed
						LOC_Os02g07650	zinc-binding protein, putative, expressed
						LOC_Os02g07770	Myb transcription factor, putative, expressed
QTL7	2	17817474	SNP-2.17811604.	5.83e-05	87-4	no available
QTL8	3	15358490	SNP-3.15357136.	3.59e-06	87-4	LOC_Os03g03410	serine/threonine-protein kinase, putative, expressed
						LOC_Os03g03550	bZIP family transcription factor, putative, expressed
						LOC_Os03g03570	leucine-rich repeat transmembrane protein kinase, putative, expressed
QTL9	3	22399326	SNP-3.22397814.	6.12717e-05	87-4	LOC_Os03g40250	Leucine Rich Repeat family protein, expressed
						LOC_Os03g40170	zinc finger, C3HC4 type domain containing protein, expressed
						LOC_Os03g40194	disease resistance RPP13-like protein 1, putative, expressed
QTL10	4	573705	SNP-4.572704.	8.16e-05	87-4	LOC_Os04g01874	protein kinase, putative, expressed
						LOC_Os04g01980	receptor protein kinase, putative, expressed
						LOC_Os04g02000	zinc finger family protein, putative, expressed
						LOC_Os04g02040	NBS-LRR, putative, expressed
QTL11	4	4082970	SNP-4.4078576.	2.34e-05	110-2	no available
QTL12	4	7556274	SNP-4.7551542.	1.61e-05	110-2	no available
QTL13	4	14175916	SNP-4.14166631.	7.03e-05	87-4	LOC_Os04g24710	ubiquitin carboxyl-terminal hydrolase, family 1, putative, expressed
QTL14	4	18594530	SNP-4.18422574.	3.71e-05	87-4	LOC_Os04g30930	NB-ARC domain containing protein, expressed
QTL15	4	30361280	SNP-4.30176156.	8.73e-05	193-1-1	LOC_Os04g51110	WD repeat-containing protein, putative, expressed
						LOC_Os04g51172	Disease resistance/zinc finger/chromosome condensation-like region protein, putative, expressed
QTL16	5	7042006	SNP-5.7041947.	6.31737e-05	193-1-1	LOC_Os05g12140	Leucine Rich Repeat family protein, expressed
		7044586	SNP-5.7174081.	7.15045e-05		LOC_Os05g12570	NB-ARC domain containing protein, expressed
		7048700	SNP-5.7197730.	7.17829e-05		LOC_Os05g12570	NB-ARC domain containing protein, expressed
		7057114	SNP-5.7309646.	6.38684e-05		LOC_Os05g12770	NB-ARC domain containing protein, expressed
QTL17	5	8221763	SNP-5.8221702.	7.09879e-05	193-1-1	LOC_Os05g14300	ubiquitin-conjugating enzyme E2 O, putative, expressed
		8087567				LOC_Os05g14370	WRKY82, expressed
QTL18	5	16807901	SNP-5.16747541.	9.38e-05		LOC_Os05g28730	zinc finger, C3HC4 type domain containing protein, expressed
QTL19	5	19989874	SNP-5.19927349.	9.82e-05	193-1-1	LOC_Os05g32570	RING E3 ligase protein, putative, expressed
						LOC_Os05g32660	leucine-rich repeat family protein, putative, expressed
QTL20	5	29314348	SNP-5.29251702.	5.72173e-05	87-4	LOC_Os05g50680	WRKY83, expressed
		29111465				LOC_Os05g50700	WRKY111, expressed
		29126714				LOC_Os05g50780	NBS-LRR resistance-like protein B11, putative, expressed
		29130456				LOC_Os05g50790	disease resistance protein, putative, expressed
		29251702				LOC_Os05g50810	CAMK_CAMK_like.5 - CAMK includes calcium/calmodulin depedent protein kinases, expressed
						LOC_Os05g50830	protein kinase family protein, putative, expressed
						LOC_Os05g51100	OsFBX179 - F-box domain containing protein, expressed
						LOC_Os05g51190	protein kinase family protein, putative, expressed
QTL21	6	10454060	SNP-6.10453060.	2.60279e-05	110-2;87-4	LOC_Os06g17880	NBS-LRR disease resistance protein, putative, expressed	Pi2/9
		10453060	SNP-6.10697292.	7.31e-05		LOC_Os06g17900	disease resistance protein RPM1, putative, expressed
		10470403				LOC_Os06g17910	NBS-LRR disease resistance protein, putative, expressed
						LOC_Os06g17920	NBS-LRR disease resistance protein, putative, expressed
						LOC_Os06g17930	NBS-LRR disease resistance protein, putative, expressed
						LOC_Os06g17950	NBS-LRR disease resistance protein, putative, expressed
						LOC_Os06g17970	NBS-LRR disease resistance protein, putative, expressed
						LOC_Os06g18000	protein kinase domain containing protein, expressed
QTL22	6	11615119	SNP-6.11614119.	3.46e-05	87-4	LOC_Os06g20400	DHHC zinc finger domain containing protein, expressed	Pi2/9
QTL23	6	22522392	SNP-6.22521394.	3.59603e-05	193-1-1;110-2	LOC_Os06g37690	S-locus-like receptor protein kinase, putative, expressed
		22521394	SNP-6.22521394.	1.59083e-05		LOC_Os06g37750	S-locus-like receptor protein kinase, putative, expressed
						LOC_Os06g37810	resistance protein, putative, expressed
						LOC_Os06g37820	Leucine Rich Repeat family protein, expressed
						LOC_Os06g37840	resistance protein, putative, expressed
						LOC_Os06g38100	S-locus-like receptor protein kinase, putative
						LOC_Os06g38340	receptor-like protein kinase precursor, putative, expressed
QTL24	6	28320739	SNP-6.28319740.	1.98871e-05	87-4	LOC_Os06g46475	WD domain, G-beta repeat domain containing protein, expressed
		28324535				LOC_Os06g46770	ubiquitin family protein, putative, expressed
QTL25	7	9693132	SNP-7.9692137.	1.95e-05	87-4	no available
QTL26	7	28091766	SNP-7.28090772.	3.57e-05	110-2	no available
QTL27	8	2237914	SNP-8.2236916.	6.09869e-05	193-1-1	LOC_Os08g04270	WD domain, G-beta repeat domain containing protein, expressed
		2236916				LOC_Os08g04290	WD domain, G-beta repeat domain containing protein, expressed
						LOC_Os08g04470	U box protein 8, putative, expressed
QTL28	8	6402169	SNP-8.6401173.	9.13e-05	87-4	no available
QTL29	8	20248211	SNP-8.20245497.	1.40262e-05	110-2	LOC_Os08g32600	STE_MEKK_ste11_MAP3K.21 - STE kinases include homologs to sterile 7, sterile 11 and sterile 20 from yeast, expressed
		20245497				LOC_Os08g32880	disease resistance protein RPM1, putative, expressed
						LOC_Os08g32890	disease resistance protein RPM1, putative, expressed
QTL30	8	27446909	SNP-8.27444194.	6.08672e-05	110-2	LOC_Os08g43490	heat shock protein DnaJ, putative, expressed
		27444194				LOC_Os08g43530	OsFBX306 - F-box domain containing protein, expressed
QTL31	9	524858	SNP-9.523857.	8.40871e-06	193-1-1;110-2	no available
		690781	SNP-9.690781.	8.41723e-05
QTL32	9	6336861	SNP-9.6335860.	3.17123e-05	110-2	LOC_Os09g11230	Ser/Thr protein phosphatase family protein, putative, expressed
QTL33	9	6546701	SNP-9.6545396.	9.97347e-05	87-4	LOC_Os09g11790	DEFL14 - Defensin and Defensin-like DEFL family, expressed
		6473662	SNP-9.6545700.	6.52808e-05
QTL34	9	10413318	SNP-9.10412316.	5.14056e-06	193-1-1	LOC_Os09g16810	OsFBX317 - F-box domain containing protein, expressed	Pi5
		10818526				LOC_Os09g16950	cysteine-rich receptor-like protein kinase 25 precursor, putative, expressed
						LOC_Os09g17010	lectin-like receptor kinase 1, putative, expressed
QTL35	9	11331978	SNP-9.11330976.	7.68e-05	193-1-1	LOC_Os09g18530	nodulation receptor kinase precursor, putative, expressed	Pi5
						LOC_Os09g18594	protein kinase domain containing protein, expressed
						LOC_Os09g18620	serine/threonine-protein kinase, putative, expressed
QTL36	10	1060986	SNP-10.1059961.	6.71e-05	110-2	no available
QTL37	10	1682294	SNP-10.1681270.	5.51e-05	110-2	no available
QTL38	10	6188095	SNP-10.6203743.	5.32e-05	110-2	LOC_Os10g10870	protein kinase family protein, putative, expressed
						LOC_Os10g11260	ubiquitin-conjugating enzyme, putative, expressed
QTL39	10	15243369	SNP-10.15099112.	7.97428e-05	87-4	LOC_Os10g29274	Leucine rich repeat N-terminal domain containing protein, putative, expressed
		15103508	SNP-10.15172136.	6.3144e-05
QTL40	10	18933303	SNP-10.18861859.	4.19553e-05	87-4	LOC_Os10g35300	dof zinc finger domain containing protein, putative, expressed
		18861859				LOC_Os10g35450	serine/threonine-protein kinase, putative, expressed
QTL41	11	6260693	SNP-11.6256444.	8.36e-05	193-1-1	LOC_Os11g02250	zinc finger, C3HC4 type domain containing protein, expressed	Pia
QTL42	11	8005038	SNP-11.7922941.	7.89371e-05	110-2;87-4	LOC_Os11g14380	resistance protein LR10, putative, expressed
		SNP-11.7939412.	SNP-11.8000782.	5.54836e-05
QTL43	11	17389680	SNP-11.16766810.	3.56823e-05	87-4;110-2	LOC_Os11g29710	OsFBO4 - F-box and other domain containing protein, expressed
		SNP-11.16923532.	SNP-11.16923532.	1.07825e-05		LOC_Os11g29870	WRKY72, expressed
		SNP-11.16950703.	SNP-11.16950703.	7.52709e-05		LOC_Os11g29920	NB-ARC domain containing protein, expressed
QTL44	11	17467500	SNP-11.17001354.	6.04605e-05	110-2	LOC_Os11g29970	NB-ARC domain containing protein, expressed
		SNP-11.17001354.				LOC_Os11g29990	NBS-LRR type disease resistance protein, putative, expressed
						LOC_Os11g30060	NBS-LRR type disease resistance protein Hom-B, putative, expressed
						LOC_Os11g30110	disease resistance RPP13-like protein 1, putative, expressed
						LOC_Os11g30210	NBS-LRR type disease resistance protein, putative, expressed
QTL45	11	21791465	SNP-11.21325341.	9.40236e-05	110-2	LOC_Os11g36790	OsFBO6 - F-box and other domain containing protein, expressed
		SNP-11.21372524.				LOC_Os11g36930	ZOS11-05 - C2H2 zinc finger protein, expressed
						LOC_Os11g36970	zinc finger C3HC4 type family protein, putative, expressed
						LOC_Os11g37060	OsFBDUF52 - F-box and DUF domain containing protein, expressed
QTL46	11	23969096	SNP-11.23502761.	2.43587e-05	110-2	no available		Pik
		SNP-11.23502965.	SNP-11.23502965.	1.04501e-05
		SNP-11.23502965.	SNP-11.23503336.	9.1944e-05
QTL47	11	26843489	SNP-11.26371875.	6.46884e-05	110-2	LOC_Os11g44550	protein kinase family protein, putative, expressed	Pik
		SNP-11.26482072.				LOC_Os11g44580	go35 NBS-LRR, putative, expressed
QTL48	11	27610985	SNP-11.27074930.	7.31439e-05	87-4;110-2;193-1-1	LOC_Os11g45330	disease resistance protein RPM1, putative, expressed	Pik
		SNP-11.27018305.	SNP-11.27119979.	9.99317e-05		LOC_Os11g45360	DEFL15 - Defensin and Defensin-like DEFL family, expressed
		SNP-11.27074930.	SNP-11.27139371.	1.73102e-05		LOC_Os11g45380	zinc finger family protein, putative, expressed
		SNP-11.27099570.	SNP-11.27139371.	5.82641e-05		LOC_Os11g45600	rust resistance protein Rp1-dp8, putative, expressed
		SNP-11.27119979.	SNP-11.27139371.	2.66922e-05		LOC_Os11g45620	rust-resistance protein Lr21, putative, expressed
		SNP-11.27133669.				LOC_Os11g45740	MYB family transcription factor, putative, expressed
		SNP-11.27138991.				LOC_Os11g45750	WRKY125, expressed
QTL49	11	27838741	SNP-11.27344324.	2.86725e-05	110-2	LOC_Os11g45790	NB-ARC domain containing protein, expressed	Pik
		SNP-11.27229461.	SNP-11.27367126.	1.32211e-05		LOC_Os11g45850	WRKY61, expressed
		SNP-11.27231285.	SNP-11.27372444.	4.30128e-05		LOC_Os11g45920	WRKY63, expressed
		SNP-11.27344324.				LOC_Os11g45924	WRKY41, expressed
		SNP-11.27364164.				LOC_Os11g45930	NBS-LRR type disease resistance protein, putative, expressed
		SNP-11.27366355.				LOC_Os11g45970	NBS-LRR disease resistance protein, putative, expressed
		SNP-11.27367126.				LOC_Os11g45980	NBS-LRR type disease resistance protein, putative, expressed
		SNP-11.27369158.				LOC_Os11g46080	NB-ARC domain containing protein, expressed
QTL50	11	28129433	SNP-11.27520229.	6.10836e-05	110-2;87-4;193-1-1	LOC_Os11g46100	NBS-LRR type disease resistance protein, putative, expressed	Pik
			SNP-11.27527144.	9.37265e-05		LOC_Os11g46130	stripe rust resistance protein Yr10, putative, expressed
			SNP-11.27529346.	6.88394e-05		LOC_Os11g46200	Leucine Rich Repeat family protein, expressed
			SNP-11.27534765.	7.15581e-05		LOC_Os11g46210	NB-ARC domain containing protein, expressed
			SNP-11.27534972.	9.42378e-05		LOC_Os11g47030	receptor protein kinase, putative, expressed
			SNP-11.27535922.	6.07161e-05		LOC_Os11g46960	receptor-like protein kinase precursor, putative, expressed
			SNP-11.27606211.	3.71e-07
			SNP-11.27606211.	2.05632e-05
			SNP-11.27606211.	2.0257e-05
			SNP-11.27640294.	5.02826e-05
			SNP-11.27701475.	5.44986e-05
			SNP-11.27701887.	2.61586e-05
			SNP-11.27701887.	4.68841e-05
			SNP-11.27701887.	1.97306e-06
QTL51	11	28368854	SNP-11.27836878.	9.78367e-05	193-1-1;87-4;110-2	LOC_Os11g47110	OsWAK121 - OsWAK receptor-like protein kinase, expressed	Pik
		SNP-11.27845632.	SNP-11.27845632.	1.58528e-06		LOC_Os11g47120	DEFL48 - Defensin and Defensin-like DEFL family, expressed
		SNP-11.27845632.	SNP-11.27852137.	8.65058e-05		LOC_Os11g47140	OsWAK123 - OsWAK receptor-like protein kinase, expressed
		SNP-11.27845632.	SNP-11.27853511.	5.22187e-05		LOC_Os11g47150	OsWAK122 - OsWAK receptor-like protein kinase, expressed
		SNP-11.27852137.				LOC_Os11g47170	receptor kinase 1, putative, expressed
		SNP-11.27853511.				LOC_Os11g47240	leucine-rich repeat receptor protein kinase EXS precursor, putative, expressed
		SNP-11.27960197.				LOC_Os11g47269	DEFL44 - Defensin and Defensin-like DEFL family, expressed
						LOC_Os11g47310	receptor kinase-like protein, identical, putative, expressed
QTL52	11	28749337	SNP-11.28226115.	1.32293e-05	110-2	LOC_Os11g47460	MYB family transcription factor, putative, expressed	Pik
		SNP-11.28226115.				LOC_Os11g47490	senescence-induced receptor-like serine/threonine-protein kinase precursor, putative, expressed
		SNP-11.28294729.				LOC_Os11g47620	ZOS11-09 - C2H2 zinc finger protein, expressed
						LOC_Os11g47630	ZOS11-10 - C2H2 zinc finger protein, expressed
						LOC_Os11g47690	zinc finger, C3HC4 type domain containing protein, expressed
						LOC_Os11g47700	zinc finger, C3HC4 type domain containing protein, expressed
QTL53	12	10885726	SNP-12.10883091.	8.43177e-05	87-4	LOC_Os12g18360	NB-ARC domain containing protein, expressed	Pi-ta
		SNP-12.10883091.				LOC_Os12g18374	NB-ARC domain containing protein, expressed
QTL54	12	11464767	SNP-12.11462102.	2.90762e-05	193-1-1	LOC_Os12g19590	WD domain, G-beta repeat domain containing protein, expressed	Pi-ta
		SNP-12.11767551.
QTL55	12	12531555	SNP-12.12528893.	4.43656e-05	87-4;193-1-1	no available		Pi-ta
		SNP-12.12528893.	SNP-12.12529633.	5.35137e-05
		SNP-12.12528893.	SNP-12.12557202.	5.78394e-05
QTL56	12	14733900	SNP-12.14731240.	4.28876e-05	193-1-1	no available		Pi-ta
