# Supplementary material for: Genome-wide association mapping of resistance against rice blast strains in South China and identification of a new Pik allele
Source: Rice (N Y). 2019 Jul 15;12:47. doi: 10.1186/s12284-019-0309-7 (PMC6629727; doi:10.1186/s12284-019-0309-7)
Supplement: Supplementary file 3 — Table S3. The regions associated with the blast resistance QTLs to three M. oryzae isolates. (XLSX 19 kb) [file 12284_2019_309_MOESM3_ESM.xlsx]

## Sheet: Sheet1
Table S2. Phenotype of 234 RDP1 varieties against Magnaporthe oryzae isolates
NSFTV ID	origin	subgroup	disease score
			87-4	193-1-1	110-2
1	Italy	TEJ	8	8	8
3	China	IND	6	9	6
4	India	AUS	4	8	1
5	India	AROMATIC	1	1	1
6	India	AUS	1	5	5
8	Philippines	TRJ	2	3	2
12	Pakistan	AROMATIC	0	2	5
13	Pakistan	AUS	7	9	6
16	Brazil	AROMATIC	2	2	2
17	Philippines	IND	1	2	2
18	India	AUS	1	9	5
19	India	AUS	2	2	2
22	Taiwan	TRJ	4	6	4
24	United States	TRJ	5	6	4
26	United States	TRJ	3	8	2
27	Pakistan	TRJ	2	1	2
32	South Korea	TEJ	3	3	2
33	Taiwan	AUS	0	2	1
37	Cuba	TRJ	4	7	1
39	Bangladesh	ADMIX	1	2	1
40	Thailand	ADMIX	0	2	2
43	Taiwan	IND	2	3	5
44	Bangladesh	AUS	5	6	4
45	Iran	AROMATIC	0	1	1
46	Brazil	TRJ	3	4	4
49	Bangladesh	AUS	5	7	1
50	Bangladesh	AUS	1	1	2
52	Taiwan	TEJ	3	3	5
53	Iran	AROMATIC	1	1	1
54	United States	TRJ	4	4	6
55	Iran	ADMIX	3	7	6
56	South Korea	TEJ	4	3	5
57	Iran	IND	8	8	8
58	Afghanistan	AUS	9	8	8
59	Indonesia	TRJ	6	7	4
60	Indonesia	ADMIX	2	7	3
61	China	IND	0	3	0
65	Honduras	TRJ	5	8	5
69	Brazil	TRJ	4	6	1
70	Haiti	TRJ	2	0	6
71	Philippines	IND	1	2	3
72	Philippines	IND	2	7	6
73	French Guiana	TRJ	4	1	2
74	Brazil	IND	2	3	7
75	Indonesia	TRJ	1	2	2
76	India	IND	4	9	6
78	India	AUS	5	9	6
79	Japan	TEJ	5	4	3
81	India	AUS	1	1	2
84	Indonesia	TRJ	3	2	7
85	India	AUS	5	9	5
89	Thailand	TRJ	4	3	7
90	Taiwan	IND	5	6	3
92	Philippines	TRJ	5	2	6
93	Madagascar	AROMATIC	1	0	1
94	Japan	TEJ	4	4	3
98	United States_CA	TRJ	3	4	5
99	Liberia	TRJ	1	0	2
100	United States	ADMIX	5	4	6
101	United States	TRJ	1	2	2
103	Afghanistan	TEJ	5	4	6
104	Japan	TEJ	4	4	6
105	Iran	AUS	2	8	5
106	China	IND	2	1	6
107	Bangladesh	TRJ	4	1	6
108	Guinea	TRJ	4	0	6
110	India	IND	7	8	6
112	India	AROMATIC	3	1	2
114	United States	ADMIX	6	6	3
115	Pakistan	TEJ	5	4	5
116	Pakistan	TRJ	3	1	1
117	Taiwan	IND	3	9	4
118	Chile	TEJ	6	6	6
119	Colombia	IND	1	0	0
120	Nigeria	TRJ	3	2	4
123	Taiwan	IND	8	8	8
124	India	AROMATIC	1	0	4
125	China	IND	5	7	4
126	Taiwan	IND	3	8	6
128	Australia	ADMIX	2	5	2
129	Taiwan	IND	9	8	7
130	Taiwan	IND	8	8	6
131	Bhutan	AUS	1	1	1
132	Sri Lanka	IND	2	6	5
137	Vietnam	IND	4	6	6
139	United States	TRJ	4	1	6
140	United States	ADMIX	2	4	3
141	Indonesia	IND	1	3	5
147	Philippines	TRJ	4	7	7
149	Philippines	TRJ	8	8	8
150	Egypt	TRJ	6	6	6
152	India	AUS	1	1	6
153	India	AUS	2	6	6
154	China	TEJ	7	5	6
155	China	TEJ	5	2	2
156	Taiwan	IND	6	7	3
158	Taiwan	TEJ	6	8	1
160	Iran	AROMATIC	1	1	0
161	China	IND	1	1	2
165	Indonesia	TRJ	3	2	1
166	Madagascar	ADMIX	5	3	2
172	China	IND	4	0	1
173	Japan	TEJ	4	5	3
174	Philippines	TRJ	3	0	5
177	France	TEJ	3	6	6
178	India	AUS	4	7	1
179	France	TEJ	5	6	7
182	United States	ADMIX	0	6	3
183	El Salvador	TRJ	3	2	5
184	Spain	TEJ	4	6	4
185	Belize	TRJ	2	6	3
186	South Korea	TEJ	4	0	6
187	United States	TRJ	5	2	5
188	Bulgaria	TRJ	5	6	7
189	Venezuela	IND	4	0	1
195	Cote D'Ivoire	TRJ	1	2	1
196	Mali	IND	1	2	2
198	Bulgaria	TRJ	0	3	2
199	Bolivia	TRJ	2	3	2
200	Pakistan	AUS	0	1	2
203	Malaysia	IND	8	8	8
206	Madagascar	ADMIX	5	5	4
208	India	IND	1	3	6
209	Gabon	IND	8	9	8
213	Jamaica	TRJ	3	0	4
214	Honduras	TRJ	6	3	1
217	Australia	ADMIX	1	6	5
218	Australia	ADMIX	2	6	7
220	Azerbaijan	TEJ	4	4	5
222	Brazil	IND	8	9	9
223	Brazil	TRJ	1	3	6
226	Burkina Faso	TRJ	1	2	2
227	Burkina Faso	ADMIX	0	3	2
234	China	IND	5	8	2
235	China	IND	3	2	8
237	Colombia	ADMIX	4	4	1
241	Cuba	IND	4	6	7
242	Dominican Republic	TRJ	8	8	8
243	Ecuador	TEJ	5	7	2
246	Fiji	AUS	1	3	5
251	Argentina	TRJ	2	0	1
252	Guinea	IND	9	9	3
253	Guinea	ADMIX	4	6	4
255	Hong Kong	IND	2	7	5
258	Indonesia	TRJ	4	8	5
259	Iran	ADMIX	1	5	5
260	Iran	AROMATIC	1	5	2
261	Iraq	AUS	4	6	5
262	Iraq	AUS	9	9	8
266	Japan	ADMIX	5	5	4
267	Japan	TEJ	0	7	6
268	Kazakhstan	TEJ	6	6	3
270	Macedonia	ADMIX	4	4	6
275	Malaysia	TEJ	4	4	3
276	Mali	AUS	5	8	4
278	Mexico	ADMIX	3	8	5
284	Nepal	IND	1	2	6
287	Poland	TEJ	8	9	8
288	Poland	TEJ	5	2	3
289	Portugal	TEJ	5	4	5
292	Romania	TEJ	7	5	2
293	Senegal	ADMIX	4	4	4
295	Spain	TEJ	3	3	6
297	Spain	TEJ	4	1	4
299	Suriname	IND	8	9	8
300	Suriname	TEJ	4	6	2
302	Tajikistan	TEJ	5	1	4
303	Tanzania	TEJ	1	4	6
308	Venezuela	TRJ	1	2	1
309	Zaire	TRJ	2	2	3
310	Zaire	TRJ	1	2	2
313	Bangladesh	IND	4	7	6
316	Bangladesh	AUS	8	9	8
317	Bangladesh	AUS	3	7	7
318	Bangladesh	AUS	8	8	9
319	Bangladesh	AUS	8	8	9
320	Bangladesh	AUS	8	8	9
321	Bangladesh	AUS	1	1	1
324	Bangladesh	AUS	0	2	1
325	Myanmar	IND	1	2	6
326	Bangladesh	AUS	2	2	0
327	Bangladesh	AUS	2	2	1
328	Bangladesh	AUS	7	2	6
329	Bangladesh	AUS	8	2	5
330	Thailand	AUS	1	1	2
331	Thailand	AUS	5	2	6
335	Myanmar	ADMIX	5	6	1
336	Myanmar	AUS	3	1	2
337	Bangladesh	IND	7	1	5
338	Myanmar	TEJ	5	5	5
339	Myanmar	IND	5	5	4
340	Afghanistan	ADMIX	0	3	1
343	Argentina	ADMIX	7	3	6
344	Bangladesh	ADMIX	1	0	1
345	Bangladesh	AUS	1	2	1
346	Bangladesh	AUS	7	2	5
348	China	IND	4	1	6
349	China	IND	1	1	0
350	Colombia	TRJ	1	2	4
352	Guatemala	TRJ	3	3	5
353	India	AUS	6	2	7
355	India	TEJ	6	5	9
356	India	IND	6	3	6
357	India	AUS	1	2	2
360	India	AUS	1	2	5
367	Korea	ADMIX	4	3	4
371	Pakistan	AUS	5	8	7
372	Pakistan	AUS	4	8	5
373	Peru	AROMATIC	2	2	1
377	Puerto Rico	TRJ	4	6	5
378	Sri Lanka	AUS	8	8	8
381	Taiwan	TRJ	4	6	5
385	United States	IND	1	5	3
386	United States	ADMIX	2	0	4
390	United States	ADMIX	6	8	4
394	United States	TRJ	6	6	5
395	Zaire	TRJ	1	1	3
397	United States	TRJ	1	0	2
616	United States	IND	1	2	4
618	United States	ADMIX	2	2	2
620	Philippines	IND	6	6	1
621	United States	TRJ	5	0	2
622	United States	ADMIX	1	1	1
623	China	IND	2	7	3
625	United States	TRJ	2	1	2
626	Colombia	IND	2	2	2
627	United States	ADMIX	6	6	6
629	United States	ADMIX	1	2	3
633	China	IND	2	0	1
641	Taiwan	TEJ	5	6	3
642	China	IND	2	6	6
643	China	IND	2	2	2
647	United States	TRJ	2	1	1
651	India	AUS	0	0	2
