# Supplementary material for: Genome-wide association mapping of resistance against rice blast strains in South China and identification of a new Pik allele
Source: Rice (N Y). 2019 Jul 15;12:47. doi: 10.1186/s12284-019-0309-7 (PMC6629727; doi:10.1186/s12284-019-0309-7)
Supplement: Supplementary file 4 — Table S4. The shared loci identified in the present study and previous study. (XLSX 13 kb) [file 12284_2019_309_MOESM4_ESM.xlsx]

## Sheet: Sheet1
Table S4 The shared loci identified in the present study and previous study.
The study reported by Kang et al. (2016)
No.of locus	Chromosome	Position(MSU V7.0)	Reference	P-value(the best one)	ID of Top SNP	Resistant To Blast Strains	R Gene Candidat/s	Annotation
QTL_48	6	10287971-10470403	Pi-9,Pi-2,Pi-zt,Pi-40,Pigm	5.07e-06	SNP-6.10470403.	0-249	LOC_Os06g17910	NBS-LRR disease resistance protein, putative, expressed
							LOC_Os06g17970	NBS-LRR disease resistance protein, putative, expressed
							LOC_Os06g17950	NBS-LRR disease resistance protein, putative, expressed
							LOC_Os06g17930	NBS-LRR disease resistance protein, putative, expressed
							LOC_Os06g17920	NBS-LRR disease resistance protein, putative, expressed
							LOC_Os06g17900	disease resistance protein RPM1, putative, expressed
							LOC_Os06g17880	NBS-LRR disease resistance protein, putative, expressed
QTL_84	11	27018305-27199420		3.52e-06	SNP-11.27115663.	P06-6	LOC_Os11g45600	CDS|rust resistance protein Rp1-dp8, putative, expressed
							LOC_Os11g45620	CDS|rust-resistance protein Lr21, putative, expressed
QTL_85	11	27365472-27550048	Pik	6.17e-07	SNP-11.27365472.	P06-6	LOC_Os11g46100	CDS|NBS-LRR type disease resistance protein, putative, expressed
							LOC_Os11g46210	CDS|NB-ARC domain containing protein, expressed
							LOC_Os11g46080	CDS|NB-ARC domain containing protein, expressed
QTL_89	12	10604636-10798552	Pi-ta，Pi-42	8.41e-08	SNP-12.10772204.	0-249	LOC_Os12g18374	CDS|NB-ARC domain containing protein, expressed
							LOC_Os12g18360	CDS|NB-ARC domain containing protein, expressed
In the present study
No. of locus	Chromosome	Position(MSU V7.0)	Reference	P-value		Resistant to Blast Strains	Reference	Annotation
QTL21	6	10453060	Pi-9,Pi-2,Pi-zt,Pi-40,Pigm	2.60279e-05	SNP-6.10453060.	87-4;110-2	LOC_Os06g17880	NBS-LRR disease resistance protein, putative, expressed
				7.31e-05	SNP-6.10697292.		LOC_Os06g17900	disease resistance protein RPM1, putative, expressed
							LOC_Os06g17910	NBS-LRR disease resistance protein, putative, expressed
							LOC_Os06g17920	NBS-LRR disease resistance protein, putative, expressed
							LOC_Os06g17930	NBS-LRR disease resistance protein, putative, expressed
							LOC_Os06g17950	NBS-LRR disease resistance protein, putative, expressed
							LOC_Os06g17970	NBS-LRR disease resistance protein, putative, expressed
QTL48	11	27610985	Pik	1.73102e-05	SNP-11.27139371.	87-4;110-2;193-1-1	LOC_Os11g45620	rust-resistance protein Lr21, putative, expressed
QTL49	11	27838741	Pik	1.32211e-05	SNP-11.27367126.	110-2	LOC_Os11g46080	NB-ARC domain containing protein, expressed
QTL50	11	28129433	Pik	3.71e-07	SNP-11.27606211.	110-2;87-4;193-1-1	LOC_Os11g46100	NBS-LRR type disease resistance protein, putative, expressed
							LOC_Os11g46210	NB-ARC domain containing protein, expressed
QTL51	11	28368854	Pik	1.58528e-06	SNP-11.27845632.	193-1-1;87-4;110-2	LOC_Os11g47110	OsWAK121 - OsWAK receptor-like protein kinase, expressed
							LOC_Os11g47120	DEFL48 - Defensin and Defensin-like DEFL family, expressed
							LOC_Os11g47140	OsWAK123 - OsWAK receptor-like protein kinase, expressed
							LOC_Os11g47150	OsWAK122 - OsWAK receptor-like protein kinase, expressed
							LOC_Os11g47170	receptor kinase 1, putative, expressed
							LOC_Os11g47240	leucine-rich repeat receptor protein kinase EXS precursor, putative, expressed
							LOC_Os11g47269	DEFL44 - Defensin and Defensin-like DEFL family, expressed
							LOC_Os11g47310	receptor kinase-like protein, identical, putative, expressed
QTL52	11	28749337	Pik	1.32293e-05	SNP-11.28226115.	110-2	LOC_Os11g47460	MYB family transcription factor, putative, expressed
							LOC_Os11g47490	senescence-induced receptor-like serine/threonine-protein kinase precursor, putative, expressed
							LOC_Os11g47620	ZOS11-09 - C2H2 zinc finger protein, expressed
							LOC_Os11g47630	ZOS11-10 - C2H2 zinc finger protein, expressed
							LOC_Os11g47690	zinc finger, C3HC4 type domain containing protein, expressed
							LOC_Os11g47700	zinc finger, C3HC4 type domain containing protein, expressed
QTL53	12	10885726	Pi-ta	8.43177e-05	SNP-12.10883091.	87-4	LOC_Os12g18360	NB-ARC domain containing protein, expressed
		SNP-12.10883091.					LOC_Os12g18374	NB-ARC domain containing protein, expressed
